# Supplementary material for: Quantitative cell-based model predicts mechanical stress response of growing tumor spheroids over various growth conditions and cell lines
Source: PLoS Comput Biol. 2019 Mar 8;15(3):e1006273. doi: 10.1371/journal.pcbi.1006273 (PMC6538187; doi:10.1371/journal.pcbi.1006273)
Supplement: S1 Experimental Data — All_Experimental_data.xlsx (sheet 1) provides the capsule data from [26] plus new data. Sheet 2 provides the dextran data that was extracted from [12]. (XLSX) [file pcbi.1006273.s005.xlsx]

## Sheet: Sheet1
NEW DATA THIN CAPSULE (CT26)							#	DATA ALESSANDRI PNAS 2013
	1		2		3		#	thin			Small thick
TIME (days)	Outer R (um)	Inner R (um)	Outer R (um)	Inner R (um)	Outer R (um)	Inner R (um)	#	TIME (days)	R/R0		TIME (days)	R/R0
							#
0	99.0301	92.1552	137.377	128.84	108.63	101.451	#	0	1		0	0.988
0.125	99.2559	92.4157	138.685	130.324	109.229	102.137	#	0.5	1.057		0.5	1.0192
0.25	99.7441	92.9782	139.835	131.624	109.353	102.278	#	1	1.083		1	1.0377
0.375	102.502	96.1321	140.08	131.9	108.872	101.728	#	1.5	1.098		1.5	1.0453
0.5	103.229	96.9577	142.955	135.131	110.676	103.787	#	2	1.1132		2	1.05
0.625	104.305	98.1751	143.677	135.937	110.905	104.047	#	2.5	1.1245		2.5	1.0538
0.75	106.586	100.739	147.513	140.203	112.232	105.552	#	3	1.1369		3	1.0557
0.875	108.15	102.485	148.363	141.143	114.636	108.257	#	3.5	1.1547		3.5	1.0604
1	108.514	102.89	149.439	142.331	115.229	108.922	#	4	1.166		4	1.0644
1.125	108.99	103.419	150.526	143.527	115.954	109.733	#	6	1.215		6	1.0792
1.25	108.985	103.414	153.767	147.081	117.152	111.067	#	8	1.2654		7	1.085
1.375	108.988	103.416	152.675	145.886	118.227	112.262	#				8	1.0932
1.5	110.913	105.548	155.203	148.649	118.224	112.259	#
1.625	111.399	106.085	152.799	146.022	119.315	113.467	#
1.75	110.309	104.881	155.329	148.786	119.791	113.993	#
1.875	111.501	106.198	155.802	149.301	119.188	113.327	#
2	112.711	107.529	155.683	149.171	121.833	116.242	#				Large thick
2.125	112.232	107.003	156.521	150.083	120.876	115.189	#				TIME (days)	R
2.25	112.839	107.67	157.36	150.996	121.353	115.715	#
2.375	113.559	108.46	157.127	150.742	121.713	116.11	#
2.5	113.318	108.196	157.245	150.87	121.957	116.378	#				0.0000000e+00	7.7013720e+01		4.0000000e-01	8.1500000e+01		-1.5000000e-01	7.4000000e+01		2.5000000e-01	8.6600000e+01		3.0000000e-01	6.7800000e+01		-1.5000000e-01	7.0500000e+01		1.0000000e-01	7.8600000e+01		2.0000000e-01	7.7400000e+01
2.625	112.715	107.533	158.32	152.037	120.756	115.058	#				2.2917000e-01	7.8759920e+01		6.2917000e-01	8.2000000e+01		7.9170000e-02	7.4000000e+01		4.7917000e-01	8.9300000e+01		5.2917000e-01	7.5000000e+01		7.9170000e-02	6.5000000e+01		3.2917000e-01	7.9300000e+01		4.2917000e-01	8.0700000e+01
2.75	113.905	108.839	159.526	153.344	122.435	116.902	#				7.5000000e-01	9.7762020e+01		1.1500000e+00	1.0205875e+02		6.0000000e-01	8.4000000e+01		1.0000000e+00	1.0450000e+02		1.0500000e+00	1.0230000e+02		6.0000000e-01	8.0800000e+01		8.5000000e-01	9.7500000e+01		9.5000000e-01	9.3677510e+01
2.875	114.37	109.347	159.28	153.077	123.024	117.548	#				1.1041700e+00	1.0702449e+02		1.5041700e+00	1.1210169e+02		9.5417000e-01	1.0184294e+02		1.3541700e+00	1.1238330e+02		1.4041700e+00	1.1937944e+02		9.5417000e-01	9.2900000e+01		1.2041700e+00	1.0670000e+02		1.3041700e+00	1.0561941e+02
3	114.734	109.746	159.65	153.478	123.875	118.479	#				1.6666700e+00	1.2319728e+02		2.0666700e+00	1.3470608e+02		1.5166700e+00	1.1564230e+02		1.9166700e+00	1.2782222e+02		1.9666700e+00	1.3423214e+02		1.5166700e+00	1.1488612e+02		1.7666700e+00	1.2776253e+02		1.8666700e+00	1.2554332e+02
3.125	115.58	110.669	160.485	154.381	122.794	117.297	#				2.1666700e+00	1.3551622e+02		2.5666700e+00	1.4865304e+02		2.0166700e+00	1.3278634e+02		2.4166700e+00	1.4230957e+02		2.4666700e+00	1.4875242e+02		2.0166700e+00	1.3207056e+02		2.2666700e+00	1.4684225e+02		2.3666700e+00	1.4242470e+02
3.25	115.11	110.157	160.001	153.858	123.266	117.813	#				2.6875000e+00	1.5818909e+02		3.0875000e+00	1.7132387e+02		2.5375000e+00	1.5117537e+02		2.9375000e+00	1.6293485e+02		2.9875000e+00	1.6805432e+02		2.5375000e+00	1.5290249e+02		2.7875000e+00	1.6486185e+02		2.8875000e+00	1.6645098e+02
3.375	115.11	110.156	160.485	154.381	123.399	117.958	#				3.1875000e+00	1.7577345e+02		3.5875000e+00	1.9214417e+02		3.0375000e+00	1.7066981e+02		3.4375000e+00	1.8071719e+02		3.4875000e+00	1.8846636e+02		3.0375000e+00	1.6857762e+02		3.2875000e+00	1.7968305e+02		3.3875000e+00	1.8893915e+02
3.5	115.476	110.556	160.361	154.246	124.358	119.007	#				3.7083300e+00	1.9892667e+02		4.1083300e+00	2.1444589e+02		3.5583300e+00	1.9810190e+02		3.9583300e+00	2.0496797e+02		4.0083300e+00	2.1126591e+02		3.5583300e+00	1.9013767e+02		3.8083300e+00	2.0723820e+02		3.9083300e+00	2.0800489e+02
3.625	114.995	110.031	160.724	154.639	123.867	118.471	#				4.2500000e+00	2.2149691e+02		4.6500000e+00	2.4430184e+02		4.1000000e+00	2.1728613e+02		4.5000000e+00	2.3497595e+02		4.5500000e+00	2.4922367e+02		4.1000000e+00	2.1701764e+02		4.3500000e+00	2.3579599e+02		4.4500000e+00	2.3796876e+02
3.75	116.077	111.211	161.563	155.545	124.477	119.137	#				4.7291700e+00	2.4512435e+02		5.1291700e+00	2.6926649e+02		4.5791700e+00	2.4081327e+02		4.9791700e+00	2.5706541e+02		5.0291700e+00	2.6486963e+02		4.5791700e+00	2.4118620e+02		4.8291700e+00	2.6027868e+02		4.9291700e+00	2.6127873e+02
3.875	115.586	110.676	162.167	156.196	124.707	119.388	#				5.2083300e+00	2.6638953e+02		5.6083300e+00	2.8374840e+02		5.0583300e+00	2.6134671e+02		5.4583300e+00	2.7386279e+02		5.5083300e+00	2.8437758e+02		5.0583300e+00	2.5523252e+02		5.3083300e+00	2.7811090e+02		5.4083300e+00	2.7831262e+02
4	116.075	111.209	161.801	155.801	125.801	120.58	#				5.6875000e+00	2.8499666e+02		6.0875000e+00	3.0119558e+02		5.5375000e+00	2.8089846e+02		5.9375000e+00	2.9367269e+02		5.9875000e+00	3.0496135e+02		5.5375000e+00	2.7124643e+02		5.7875000e+00	3.0097626e+02		5.8875000e+00	2.9812167e+02
4.125	116.314	111.469	163.007	157.101	124.835	119.528	#				6.1875000e+00	3.0036159e+02		6.5875000e+00	3.1583252e+02		6.0375000e+00	2.9764728e+02		6.4375000e+00	3.1470802e+02		6.4875000e+00	3.2260201e+02		6.0375000e+00	2.8816055e+02		6.2875000e+00	3.2118276e+02		6.3875000e+00	3.1210116e+02
4.25	115.471	110.551	162.167	156.196	125.195	119.92	#				6.7291700e+00	3.1296149e+02		7.1291700e+00	3.2856215e+02		6.5791700e+00	3.1596522e+02		6.9791700e+00	3.3188187e+02		7.0291700e+00	3.3742120e+02		6.5791700e+00	3.0114170e+02		6.8291700e+00	3.3052294e+02		6.9291700e+00	3.2814070e+02
4.375	115.949	111.072	162.164	156.193	126.399	121.231	#				7.1458300e+00	3.2213428e+02		7.5458300e+00	3.3798114e+02		6.9958300e+00	3.2728447e+02		7.3958300e+00	3.4343064e+02		7.4458300e+00	3.4140404e+02		6.9958300e+00	3.0736118e+02		7.2458300e+00	3.5347990e+02		7.3458300e+00	3.3950411e+02
4.5	117.988	113.288	162.281	156.319	126.153	120.963	#				7.7708300e+00	3.3112926e+02		8.1708300e+00	3.4778163e+02		7.6208300e+00	3.3785975e+02		8.0208300e+00	3.5430590e+02		8.0708300e+00	3.5949424e+02		7.6208300e+00	3.2485490e+02		7.8708300e+00	3.6481638e+02		7.9708300e+00	3.4651693e+02
4.625	115.233	110.291	162.524	156.58	126.153	120.963	#				8.1041700e+00	3.3731364e+02		8.5041700e+00	3.5377817e+02		7.9541700e+00	3.4124226e+02		8.3541700e+00	3.5898166e+02		8.4041700e+00	3.6323140e+02		7.9541700e+00	3.3150204e+02		8.2041700e+00	3.6874109e+02		8.3041700e+00	3.4584310e+02
4.75	117.264	112.503	162.877	156.961	125.671	120.438	#				8.6875000e+00	3.3773632e+02		9.0875000e+00	3.5517441e+02		8.5375000e+00	3.4434621e+02		8.9375000e+00	3.6299306e+02		8.9875000e+00	3.5658477e+02		8.5375000e+00	3.3530922e+02		8.7875000e+00	3.7139399e+02		8.8875000e+00	3.5075770e+02
4.875	117.264	112.503	162.402	156.449	125.792	120.57	#				9.0416700e+00	3.3768360e+02		9.4416700e+00	3.5533174e+02		8.8916700e+00	3.4668535e+02		9.2916700e+00	3.6456733e+02		9.3416700e+00	3.6068532e+02		8.8916700e+00	3.3644592e+02		9.1416700e+00	3.7309714e+02		9.2416700e+00	3.5128933e+02
5	117.392	112.642	163.364	157.485	125.917	120.707	#				9.7083300e+00	3.4159081e+02		1.0108330e+01	3.5894650e+02		9.5583300e+00	3.4775376e+02		9.9583300e+00	3.6522081e+02		1.0008330e+01	3.6155097e+02		9.5583300e+00	3.4046930e+02		9.8083300e+00	3.7377068e+02		9.9083300e+00	3.5583564e+02
5.125	117.875	113.166	164.32	158.513	127.118	122.012	#				1.0708330e+01	3.3951075e+02		1.1108330e+01	3.5852180e+02		1.0558330e+01	3.4758392e+02		1.0958330e+01	3.6624008e+02		1.1008330e+01	3.6574559e+02		1.0558330e+01	3.3020639e+02		1.0808330e+01	3.7545585e+02		1.0908330e+01	3.5593063e+02
5.25	116.794	111.992	164.202	158.387	127.946	122.91	#
5.375	117.271	112.51	164.8	159.028	127.233	122.136	#
5.5	118.477	113.819	165.644	159.934	128.321	123.316	#
5.625	117.997	113.298	165.636	159.927	127.959	122.924	#
5.75	119.064	114.454	166.361	160.703	128.074	123.048	#	density (nuclei / 100 um²)
5.875	118.35	113.681	167.329	161.74	128.318	123.313	#	R/R0	0h	48h
6.125	118.823	114.194	167.2	161.602	129.751	124.862	#	0	1	1.8
6.25	120.496	116.001	167.565	161.993	128.679	123.703	#	0.1	0.95	1.9
6.375	120.399	115.897	168.044	162.505	128.312	123.307	#	0.2	0.93	1.92
6.5	119.664	115.103	169.009	163.536	130.001	125.132	#	0.3	0.75	2.05
6.625	119.434	114.854	169.718	164.293	130.842	126.039	#	0.4	0.8	1.75
6.875	122.435	118.09	170.208	164.816	131.558	126.81	#	0.5	0.8	1.5
7.20833	121.719	117.32	169.478	164.037	131.558	126.81	#	0.6	0.7	1.8
7.54167	121.47	117.051	169.965	164.557	132.04	127.329	#	0.7	0.75	1.6
7.875	121.713	117.313	171.289	165.968	133.105	128.473	#	0.8	0.7	1.65
8.20833	124.596	120.408	172.729	167.501	131.918	127.198	#	0.9	1.1	1.9
8.66667	124.116	119.894	173.322	168.131	133.114	128.483	#	1	0	0
9.25	127.342	123.342	176.443	171.442	133.715	129.127	#
							#
							#

## Sheet: Sheet2
DATA DELARUE 2014 (extracted data) --- (V, V0 = volume , initial spheroid volume)
	CT26										AB6
	free growth					5kpa					free growth					5kpa
TIME (days)	V/V0					V/V0				TIME (days)	V/V0					V/V0
0	1	1	1	1		1	1	1		0	1	1	1	1		1	1	1
2	2.3	2.3	2.4	2.6		1.7	1.6	1.8		2	2.3	2.3	2.4	2.6		1.7	1.6	1.8
5	6.2	7.5	9	9.7		4.7	4	5.05		5	6.2	7.5	9	9.7		4.7	4	5.05
6	8.9	9.9	13	14		6.3	5.5	7		6	8.9	9.9	13	14		6.3	5.5	7
7	13.5	13.8	16	18		7.9	7.3	8.8		7	13.5	13.8	16	18		7.9	7.3	8.8
9	18.2	19.7	20	24		11	10.4	12		9	18.2	19.7	20	24		11	10.4	12
	BC52										FHI
	free growth					5kpa					free growth					5kpa
TIME (days)	V/V0					V/V0				TIME (days)	V/V0					V/V0
0	1	1	1	1		1	1	1		0	1	1	1	1		1	1	1
4	2.2	2.6	2.8	3.5		2	1.75	2.2		1	1.7	1.8	1.9	1.9		1.35	1.2	1.5
6	4	3.9	4.1	5.7		3	2	3.5		2	2.1	2.6	2.7	2.8		1.5	1.22	1.65
8	5	5.3	5.8	8.6		3.8	2.5	4.7		3	3.2	3.3	3.5	3.8		1.65	1.5	1.93
10	5.7	6.8	6.8	9.8		4.4	3.8	5		4	3.9	4.4	4.6	4.9		1.9	1.6	2
14	8.2	9.5	11	14		5	4	6		6	5.3	5.3	5.3	5.9		2	1.9	2.13
23	18.9	23.8	23.8	24		7.9	6.8	9		8	6.5	6.5	6.5	6.5		2	1.9	2.1
	HT29
	free growth					5kpa
TIME (days)	V/V0					V/V0
0	1	1	1	1		1	1	1
1	1.1	1.1	1.2	1.2		0.9	0.75	1
2	1.2	1.4	1.4	1.45		1.1	1	1.3
3	1.5	1.5	1.7	1.7		1.45	1.2	1.6
4	1.7	1.7	1.7	2.6		1.6	1.5	1.75
5	2.2	2.3	2.5	2.9		1.83	1.6	2
7	3	3	3	3.6		1.85	1.6	2.05
8	3.4	3.4	3.4	4.1		2.05	2	2.1
9	3.6	3.7	3.7	4.6		2.2	2	2.4
